# Supplementary material for: Bioprinted Four-Cell-Type Lung Model for Viral Infection Studies Under Air–Liquid Interface Conditions
Source: Int J Mol Sci. 2025 Jun 10;26(12):5543. doi: 10.3390/ijms26125543 (PMC12193617; doi:10.3390/ijms26125543)
Supplement: Supplementary file 1 [file ijms-26-05543-s001.zip]

Archive with 1 entries (1 files):
- ijms-3647836-supplementary.pdf
